# Supplementary material for: Genomic Introgression Between Critically Endangered and Stable Species of Darwin's Tree Finches on the Galapagos Islands
Source: Evol Appl. 2025 Jan 2;18(1):e70066. doi: 10.1111/eva.70066 (PMC11695273; doi:10.1111/eva.70066)
Supplement: Supplementary file 2 — Table S3 [file EVA-18-e70066-s002.xlsx]

## Sheet: Table S1
Original Sample name	Reassigned	Retained Reads	Properly Paired Reads	Single-end Depth of Coverage	PCR Duplicate Rate	Num Loci	Final Coverage
hybrid_1003	c.parvulus_1003	4682742	2244546	23.1	0.838	63763	3.844
c.parvulus_1020	c.parvulus_1020	4743475	2311313	23.6	0.838	63753	3.9
hybrid_103	c.parvulus_103	11774804	5640419	41.27	0.844	89177	6.834
c.parvulus_1086	c.parvulus_1086	4278154	2083976	22.73	0.844	56854	3.543
hybrid_1092	c.parvulus_1092	3705452	1802768	20.73	0.847	56068	3.165
c.parvulus_1095	c.parvulus_1095	3925439	1894941	23.18	0.846	49934	3.574
hybrid_1098	c.parvulus_1098	8408143	4141129	34.89	0.843	74816	5.752
c.parvulus_110	c.parvulus_110	6925346	3417166	28.13	0.844	82716	4.488
hybrid_1109	c.parvulus_1109	4430134	2138805	22.98	0.844	60857	3.638
hybrid_1139	c.parvulus_1139	4566768	2235999	23.86	0.842	60774	3.778
c.parvulus_1144	c.parvulus_1144	3397031	1652619	20.7	0.841	50953	3.249
hybrid_1164	c.parvulus_1164	7731550	3809673	32.09	0.842	76978	5.299
hybrid_117	c.parvulus_117	6525841	3098075	27.31	0.844	76892	4.416
hybrid_123	c.parvulus_123	3762387	1757757	18.77	0.844	61219	2.942
hybrid_124	c.parvulus_124	4051627	1882385	20.1	0.849	63164	3.044
hybrid_133	c.parvulus_133	6687671	3294603	28.9	0.845	78007	4.612
c.parvulus_134	c.parvulus_134	5125343	2473093	22.64	0.844	74181	3.586
hybrid_145	c.parvulus_145	11511954	5684913	41.91	0.844	90917	6.972
hybrid_148	c.parvulus_148	6495948	2982084	26.13	0.842	77574	4.262
c.parvulus_150	c.parvulus_150	5933762	2730884	25.04	0.844	71971	4.018
hybrid_152	c.parvulus_152	7275415	3343835	27.43	0.842	81884	4.56
c.parvulus_153	c.parvulus_153	7354583	3611804	29.89	0.845	82233	4.816
c.parvulus_154	c.parvulus_154	7386612	3648667	30.42	0.843	81480	4.928
hybrid_165	c.parvulus_165	6279768	3049322	27.37	0.852	73648	4.113
c.parvulus_172	c.parvulus_172	5847778	2841673	27	0.845	68866	4.244
c.parvulus_186	c.parvulus_186	7255627	3494566	29.63	0.844	78651	4.764
hybrid_190	c.parvulus_190	5193310	2454192	23.35	0.845	70087	3.706
hybrid_214	c.parvulus_214	17028537	8225895	53.58	0.842	101832	9.464
c.parvulus_215	c.parvulus_215	10996244	5387294	40.45	0.847	87134	6.541
c.parvulus_225	c.parvulus_225	14250561	7006145	48.03	0.845	96134	8.027
c.parvulus_226	c.parvulus_226	9996113	4885941	36.71	0.842	89124	6.222
hybrid_31	c.parvulus_31	9487862	4651651	34.8	0.84	93360	5.855
hybrid_50	c.parvulus_50	18257370	9063512	61.49	0.848	93372	10.418
c.parvulus_62	c.parvulus_62	12355176	6066886	44.86	0.844	88080	7.517
c.parvulus_66	c.parvulus_66	9195773	4480572	36.24	0.842	81868	6.037
c.parvulus_819	c.parvulus_819	6023232	2914260	27.4	0.835	69813	4.755
hybrid_840	c.parvulus_840	5184324	2522384	25.75	0.835	62614	4.336
hybrid_851	c.parvulus_851	5189231	2537734	26.29	0.84	62329	4.351
hybrid_854	c.parvulus_854	3827389	1840838	22.43	0.841	51950	3.568
hybrid_859	c.parvulus_859	5517358	2657136	27.13	0.843	62268	4.346
c.parvulus_864	c.parvulus_864	3917438	1886422	22.11	0.843	55330	3.543
c.parvulus_903	c.parvulus_903	5166833	2512822	26.46	0.839	60139	4.316
hybrid_905	c.parvulus_905	5888107	2889655	26.84	0.841	70123	4.4
hybrid_92	c.parvulus_92	23672743	11589625	68.6	0.846	103850	12.358
hybrid_94	c.parvulus_94	19489571	9445109	57.99	0.842	102035	10.329
c.parvulus_961	c.parvulus_961	5020510	2450836	25.44	0.841	61174	4.054
c.parvulus_964	c.parvulus_964	5025838	2447469	25.45	0.84	59993	4.062
hybrid_968	c.parvulus_968	3475779	1683045	20.63	0.84	52224	3.279
c.parvulus_998	c.parvulus_998	4144810	2029833	22.09	0.838	60441	3.624
c.parvulus_999	c.parvulus_999	3409204	1630065	20.29	0.843	52856	3.205
c.pauper_1016	c.pauper_1016	5098347	2376659	25.31	0.839	59986	4.129
c.pauper_1022	c.pauper_1022	4390013	2156499	22.93	0.845	62840	3.61
c.pauper_1082	c.pauper_1082	6191675	3017431	29.24	0.842	66329	4.694
hybrid_1108	c.pauper_1108	3217247	1543050	19.96	0.842	51145	3.144
c.pauper_1111	c.pauper_1111	4248195	2063151	23.24	0.844	55176	3.625
c.pauper_1129	c.pauper_1129	4378534	2110124	23.5	0.84	56548	3.778
c.pauper_1140	c.pauper_1140	4801017	2325216	24.85	0.844	60811	3.947
c.pauper_1146	c.pauper_1146	5729218	2776823	27.35	0.839	65240	4.513
c.pauper_149	c.pauper_149	6782747	3349560	29.45	0.848	76843	4.648
c.pauper_151	c.pauper_151	10599717	5225933	39.32	0.845	91787	6.424
c.pauper_16	c.pauper_16	3358949	1636334	18.52	0.846	60539	2.867
hybrid_171	c.pauper_171	9541100	4644287	36.26	0.847	87926	5.859
c.pauper_227	c.pauper_227	11674511	5755180	42	0.846	91704	6.913
c.pauper_49	c.pauper_49	15263463	7357045	47.64	0.843	102676	8.276
c.pauper_5	c.pauper_5	6654419	3272340	28.33	0.847	78678	4.437
c.pauper_67	c.pauper_67	6938217	3313288	29.54	0.843	75487	4.805
c.pauper_813	c.pauper_813	5490726	2660254	26.49	0.836	66281	4.523
c.pauper_828	c.pauper_828	5957926	2830249	27.79	0.839	64588	4.559
c.pauper_830	c.pauper_830	5577457	2704302	25.93	0.838	68343	4.358
c.pauper_831	c.pauper_831	5650886	2722590	27.41	0.839	64699	4.575
c.pauper_832	c.pauper_832	5384303	2646367	25.96	0.843	67077	4.17
c.pauper_839	c.pauper_839	7305918	3587899	31.4	0.837	74712	5.37
c.pauper_845	c.pauper_845	8033126	3949325	32.72	0.835	79972	5.73
c.pauper_856	c.pauper_856	6325529	3082090	29.43	0.845	68338	4.745
c.pauper_86	c.pauper_86	10489551	4895296	35.97	0.841	88529	6.111
hybrid_862	c.pauper_862	6884221	3315998	29.4	0.838	73616	5.003
hybrid_863	c.pauper_863	5247639	2534752	24.64	0.837	69476	4.146
c.pauper_911	c.pauper_911	3237298	1563757	19.29	0.847	48942	2.933
c.pauper_917	c.pauper_917	4184700	2010656	21.99	0.839	61705	3.604
c.pauper_994	c.pauper_994	4181744	2015077	23.06	0.839	57465	3.756
hybrid_1009	hybrid_1009	1314958	587358	13.31	0.85	28219	1.923
hybrid_1017	hybrid_1017	2381836	1155988	17.15	0.843	43203	2.68
hybrid_1019	hybrid_1019	2899111	1369054	18.3	0.841	49986	2.909
c.pauper_1065	hybrid_1065	6053769	2954528	26.59	0.839	68843	4.512
c.parvulus_1069	hybrid_1069	2301533	1112955	17.07	0.842	41546	2.65
hybrid_1130	hybrid_1130	3121628	1527170	21.03	0.847	45914	3.171
c.parvulus_1142	hybrid_1142	2195743	952499	15.86	0.847	39403	2.397
c.pauper_122	hybrid_122	4876650	2385769	23.38	0.848	69212	3.578
hybrid_47	hybrid_47	2544350	1247878	17.66	0.846	47054	2.654
hybrid_61	hybrid_61	16623316	8192182	53.2	0.84	98872	9.592
c.pauper_70	hybrid_70	9309613	4526894	34.94	0.845	86348	5.765
hybrid_822	hybrid_822	2703726	1278452	16.98	0.845	42537	2.494
c.pauper_855	hybrid_855	3331852	1601349	21.16	0.84	48267	3.382
c.pauper_868	hybrid_868	3986082	1876800	23.72	0.841	49466	3.787
c.pauper_99	hybrid_99	2332754	1112584	17.58	0.851	41780	2.528
	Sum	630571981	305849328
	Min	1314958	587358	13.31	0.835	28219	1.923
	Max	23672743	11589625	68.6	0.852	103850	12.358
	Mean	6.6376e+06	3.21947e+06	28.5375	0.842737	68774.4	4.67293
	Stdev	4.02531e+06	1.97701e+06	10.1088	0.00353767	16302.2	1.8599
	StdErr	412988	202837	1.03714		1672.57	0.190822
