# Supplementary material for: Genomic Introgression Between Critically Endangered and Stable Species of Darwin's Tree Finches on the Galapagos Islands
Source: Evol Appl. 2025 Jan 2;18(1):e70066. doi: 10.1111/eva.70066 (PMC11695273; doi:10.1111/eva.70066)
Supplement: Supplementary file 3 — Table S4 [file EVA-18-e70066-s001.xlsx]

## Sheet: Sheet1
SNP #	CHROM	REFERENCE	PREDICTED	TAXID	Max Score	Total Score	Query cover	E value	Per. Ident	Acc. Len	Accession	SOURCE
82	CLocus_381 Query ID: lcl|Query_209785 Length: 516	Camarhynchus parvulus	LIM homeobox 3 (LHX3), mRNA	87175	374	374	0.4	1e-102	98.58	1386	XM_030961461.1	pcadapt outliers
326	CLocus_1541 Query ID: lcl|Query_209787 Length: 525	Camarhynchus parvulus	endoplasmic reticulum to nucleus signaling 2 (ERN2), mRNA	87175	283	425	0.44	2e-75	100	4454	XM_030958539.1	pcadapt outliers
960	CLocus_6755 Query ID: lcl|Query_209791 Length: 536	Camarhynchus parvulus	interleukin-12 receptor subunit beta-2-like (LOC115906383), mRNA	87175	466	466	0.47	2e-130	100	2222	XM_030953531.1	pcadapt outliers
1284	CLocus_9642 Query ID: lcl|Query_209792 Length: 553	Camarhynchus parvulus	KIAA0100 ortholog (KIAA0100), mRNA	87175	339	506	0.5	5e-92	99.46	7117	XM_030962666.1	pcadapt outliers
1673	CLocus_12848 Query ID: lcl|Query_209793 Length: 485	Camarhynchus parvulus	AT-hook transcription factor (AKNA), mRNA	87175	244	482	0.54	1e-63	98.55	6355	XM_030961752.1	pcadapt outliers
1673	CLocus_13774 Query ID: lcl|Query_209794 Length: 543	Camarhynchus parvulus	synapse defective Rho GTPase homolog 2 (SYDE2), mRNA	87175	468	468	0.46	6e-131	100	4948	XM_030953685.1	pcadapt outliers
2053	CLocus_17118 Query ID: lcl|Query_209798 Length: 407	Camarhynchus parvulus	phosphodiesterase 4C (PDE4C), mRNA	87175	291	486	0.65	1e-77	100	2573	XM_030966598.1	pcadapt outliers
2238	CLocus_18870 Query ID: lcl|Query_209800 Length: 546	Camarhynchus parvulus	ankyrin repeat and SOCS box containing 12 (ASB12), mRNA	87175	145	145	0.16	1e-33	95.6	1897	XM_030967669.1	pcadapt outliers
2238	CLocus_18870 Query ID: lcl|Query_209800 Length: 546	Camarhynchus parvulus	acid-sensing ion channel 2-like (LOC115914109), mRNA	87175	135	135	0.13	7e-31	98.68	3074	XM_030966463.1	pcadapt outliers
2238	CLocus_18870 Query ID: lcl|Query_209800 Length: 546	Camarhynchus parvulus	pterin-4 alpha-carbinolamine dehydratase 1 (PCBD1), mRNA	87175	115	115	0.15	9e-25	91.57	1402	XM_030951320.1	pcadapt outliers
2238	CLocus_18870 Query ID: lcl|Query_209800 Length: 546	Camarhynchus parvulus	ATPase phospholipid transporting 9A (putative) (ATP9A), transcript variant X2, mRNA	87175	115	115	0.13	9e-25	95.83	6909	XM_030963283.1	pcadapt outliers
2238	CLocus_18870 Query ID: lcl|Query_209800 Length: 546	Camarhynchus parvulus	ATPase phospholipid transporting 9A (putative) (ATP9A), transcript variant X1, mRNA	87175	115	115	0.13	9e-25	95.83	6912	XM_030963282.1	pcadapt outliers
2238	CLocus_18870 Query ID: lcl|Query_209800 Length: 546	Camarhynchus parvulus	TBC1 domain family member 16 (TBC1D16), transcript variant X3, mRNA	87175	110	110	0.15	4e-23	90.36	3824	XM_030962295.1	pcadapt outliers
2238	CLocus_18870 Query ID: lcl|Query_209800 Length: 546	Camarhynchus parvulus	TBC1 domain family member 16 (TBC1D16), transcript variant X2, mRNA	87175	110	110	0.15	4e-23	90.36	3961	XM_030962294.1	pcadapt outliers
2238	CLocus_18870 Query ID: lcl|Query_209800 Length: 546	Camarhynchus parvulus	TBC1 domain family member 16 (TBC1D16), transcript variant X1, mRNA	87175	110	110	0.15	4e-23	90.36	3964	XM_030962293.1	pcadapt outliers
2238	CLocus_18870 Query ID: lcl|Query_209800 Length: 546	Camarhynchus parvulus	siah E3 ubiquitin protein ligase 2 (SIAH2), mRN	87175	106	106	0.1	6e-22	98.33	1577	XM_030954336.1	pcadapt outliers
2238	CLocus_18870 Query ID: lcl|Query_209800 Length: 546	Camarhynchus parvulus	ninjurin 1 (NINJ1), mRNA	87175	104	104	0.11	2e-21	95.38	2294	XM_030956942.1	pcadapt outliers
2238	CLocus_18870 Query ID: lcl|Query_209800 Length: 546	Camarhynchus parvulus	SON DNA binding protein (SON), transcript variant X2, mRNA	87175	102	102	0.13	7e-21	91.78	11443	XM_030947075.1	pcadapt outliers
2238	CLocus_18870 Query ID: lcl|Query_209800 Length: 546	Camarhynchus parvulus	SON DNA binding protein (SON), transcript variant X1, mRNA	87175	102	102	0.13	7e-21	91.78	11200	XM_030946986.1	pcadapt outliers
2238	CLocus_18870 Query ID: lcl|Query_209800 Length: 546	Camarhynchus parvulus	thrombospondin type laminin G domain and EAR repeats (TSPEAR), transcript variant X1, mRNA	87175	97.1	97.1	0.1	3e-19	96.55	2269	XM_030954492.1	pcadapt outliers
2238	CLocus_18870 Query ID: lcl|Query_209800 Length: 546	Camarhynchus parvulus	DOP1 leucine zipper like protein B (DOP1B), mRNA	87175	87.9	87.9	0.13	2e-16	88.89	9800	XM_030949668.1	pcadapt outliers
2238	CLocus_18870 Query ID: lcl|Query_209800 Length: 546	Camarhynchus parvulus	chromosome 6 C10orf143 homolog (C6H10orf143), mRNA	87175	86.1	86.1	0.12	7e-16	89.71	3882	XM_030951614.1	pcadapt outliers
2250	CLocus_18975 Query ID: lcl|Query_209802 Length: 533	Camarhynchus parvulus	leucine rich repeat containing 40 (LRRC40), mRNA	87175	270	270	0.27	2e-71	100	2866	XM_030953351.1	pcadapt outliers
2426	CLocus_20082 Query ID: lcl|Query_209803 Length: 581	Camarhynchus parvulus	RNA pseudouridine synthase D3 (RPUSD3), mRNA	87175	265	657	0.61	9e-70	99.32	2805	XM_030957097.1	pcadapt outliers
2711	CLocus_22917 Query ID: lcl|Query_209805 Length: 559	Camarhynchus parvulus	fibrinogen C domain containing 1 (FIBCD1), mRNA	87175	239	239	0.24	5e-62	98.52	1676	XM_030961465.1	pcadapt outliers
3815	CLocus_35161 Query ID: lcl|Query_209810 Length: 539	Camarhynchus parvulus	exocyst complex component 4 (EXOC4), mRNA	87175	278	278	0.28	1e-73	99.35	3991	XM_030959908.1	pcadapt outliers
3815	CLocus_35161 Query ID: lcl|Query_209810 Length: 539	Camarhynchus parvulus	AAR2 splicing factor (AAR2), mRNA	87175	108	108	0.16	2e-22	88.64	1749	XM_030963293.1	pcadapt outliers
4695	CLocus_43535 Query ID: lcl|Query_209814 Length: 517	Camarhynchus parvulus	endo-beta-N-acetylglucosaminidase (ENGASE), mRNA	87175	209	395	0.41	4e-53	100	2310	XM_030962347.1	pcadapt outliers
5060	CLocus_46763 Query ID: lcl|Query_209817 Length: 513	Camarhynchus parvulus	lanosterol synthase (LSS), mRNA	87175	200	330	0.35	2e-50	99.11	2436	XM_030952816.1	pcadapt outliers
5535	CLocus_50643 Query ID: lcl|Query_209821 Length: 534	Camarhynchus parvulus	parathyroid hormone 1 receptor (PTH1R), mRNA	87175	99	99	0.16	9e-20	87.5	5102	XM_030943339.1	pcadapt outliers
5535	CLocus_50643 Query ID: lcl|Query_209821 Length: 534	Camarhynchus parvulus	SH3GL interacting endocytic adaptor 1 (SGIP1), mRNA	87175	86.1	86.1	0.13	7e-16	88.57	5494	XM_030953810.1	pcadapt outliers
5535	CLocus_50643 Query ID: lcl|Query_209821 Length: 534	Camarhynchus parvulus	MAM domain containing glycosylphosphatidylinositol anchor 2 (MDGA2), transcript variant X2, mRNA	87175	86.1	86.1	0.12	7e-16	90.62	9929	XM_030949845.1	pcadapt outliers
5535	CLocus_50643 Query ID: lcl|Query_209821 Length: 534	Camarhynchus parvulus	MAM domain containing glycosylphosphatidylinositol anchor 2 (MDGA2), transcript variant X1, mRNA	87175	86.1	86.1	0.12	7e-16	90.62	10105	XM_030949844.1	pcadapt outliers
5535	CLocus_50643 Query ID: lcl|Query_209821 Length: 534	Camarhynchus parvulus	ATPase phospholipid transporting 9A (putative) (ATP9A), transcript variant X2, mRNA	87175	86.1	148	0.18	7e-16	84.04	6909	XM_030963283.1	pcadapt outliers
5535	CLocus_50643 Query ID: lcl|Query_209821 Length: 534	Camarhynchus parvulus	ATPase phospholipid transporting 9A (putative) (ATP9A), transcript variant X1, mRNA	87175	86.1	148	0.18	7e-16	84.04	6912	XM_030963282.1	pcadapt outliers
5535	CLocus_50643 Query ID: lcl|Query_209821 Length: 534	Camarhynchus parvulus	DOP1 leucine zipper like protein B (DOP1B), mRNA	87175	86.1	86.1	0.13	7e-16	88.57	9800	XM_030949668.1	pcadapt outliers
5535	CLocus_50643 Query ID: lcl|Query_209821 Length: 534	Camarhynchus parvulus	siah E3 ubiquitin protein ligase 2 (SIAH2), mRNA	87175	71.3	71.3	0.09	2e-11	90.91	1577	XM_030954336.1	pcadapt outliers
5629	CLocus_51777 Query ID: lcl|Query_209823 Length: 510	Camarhynchus parvulus	SH3GL interacting endocytic adaptor 1 (SGIP1), mRNA	87175	206	206	0.4	5e-52	84.69	5494	XM_030953810.1	pcadapt outliers
5629	CLocus_51777 Query ID: lcl|Query_209823 Length: 510	Camarhynchus parvulus	ankyrin repeat and SOCS box containing 12 (ASB12), mRNA	87175	193	193	0.21	4e-48	98.2	1897	XM_030967669.1	pcadapt outliers
5629	CLocus_51777 Query ID: lcl|Query_209823 Length: 510	Camarhynchus parvulus	DOP1 leucine zipper like protein B (DOP1B), mRNA	87175	189	189	0.35	5e-47	85.41	9800	XM_030949668.1	pcadapt outliers
5629	CLocus_51777 Query ID: lcl|Query_209823 Length: 510	Camarhynchus parvulus	selenoprotein I (SELENOI), transcript variant X1, mRNA	87175	172	172	0.21	5e-42	94.59	5184	XM_030945264.1	pcadapt outliers
5629	CLocus_51777 Query ID: lcl|Query_209823 Length: 510	Camarhynchus parvulus	SON DNA binding protein (SON), transcript variant X2, mRNA	87175	167	167	0.37	2e-40	82.59	11443	XM_030947075.1	pcadapt outliers
5629	CLocus_51777 Query ID: lcl|Query_209823 Length: 510	Camarhynchus parvulus	SON DNA binding protein (SON), transcript variant X2, mRNA	87175	167	167	0.37	2e-40	82.59	11200	XM_030946986.1	pcadapt outliers
5629	CLocus_51777 Query ID: lcl|Query_209823 Length: 510	Camarhynchus parvulus	SON DNA binding protein (SON), transcript variant X1, mRNA	87175	163	163	0.19	3e-39	96	3074	XM_030966463.1	pcadapt outliers
5629	CLocus_51777 Query ID: lcl|Query_209823 Length: 510	Camarhynchus parvulus	acid-sensing ion channel 2-like (LOC115914109), mRNA	87175	163	163	0.35	3e-39	83.16	2341	XM_030955791.1	pcadapt outliers
5629	CLocus_51777 Query ID: lcl|Query_209823 Length: 510	Camarhynchus parvulus	acyl-CoA synthetase family member 3 (ACSF3), transcript variant X4, mRNA	87175	163	163	0.35	3e-39	83.16	2311	XM_030955790.1	pcadapt outliers
5629	CLocus_51777 Query ID: lcl|Query_209823 Length: 510	Camarhynchus parvulus	acyl-CoA synthetase family member 3 (ACSF3), transcript variant X3, mRNA	87175	163	163	0.35	3e-39	83.16	2476	XM_030955789.1	pcadapt outliers
5629	CLocus_51777 Query ID: lcl|Query_209823 Length: 510	Camarhynchus parvulus	acyl-CoA synthetase family member 3 (ACSF3), transcript variant X2, mRNA	87175	163	163	0.35	3e-39	83.16	2511	XM_030955788.1	pcadapt outliers
5629	CLocus_51777 Query ID: lcl|Query_209823 Length: 510	Camarhynchus parvulus	acyl-CoA synthetase family member 3 (ACSF3), transcript variant X1, mRNA	87175	156	156	0.35	5e-37	82.23	3824	XM_030962295.1	pcadapt outliers
5629	CLocus_51777 Query ID: lcl|Query_209823 Length: 510	Camarhynchus parvulus	TBC1 domain family member 16 (TBC1D16), transcript variant X3, mRNA	87175	156	156	0.35	5e-37	82.23	3961	XM_030962294.1	pcadapt outliers
5629	CLocus_51777 Query ID: lcl|Query_209823 Length: 510	Camarhynchus parvulus	TBC1 domain family member 16 (TBC1D16), transcript variant X2, mRNA	87175	156	156	0.35	5e-37	82.23	3964	XM_030962293.1	pcadapt outliers
5629	CLocus_51777 Query ID: lcl|Query_209823 Length: 510	Camarhynchus parvulus	TBC1 domain family member 16 (TBC1D16), transcript variant X1, mRNA	87175	154	154	0.33	2e-36	83.24	2269	XM_030954492.1	pcadapt outliers
5629	CLocus_51777 Query ID: lcl|Query_209823 Length: 510	Camarhynchus parvulus	thrombospondin type laminin G domain and EAR repeats (TSPEAR), transcript variant X1, mRNA	87175	154	154	0.17	2e-36	97.78	6909	XM_030963283.1	pcadapt outliers
5629	CLocus_51777 Query ID: lcl|Query_209823 Length: 510	Camarhynchus parvulus	ATPase phospholipid transporting 9A (putative) (ATP9A), transcript variant X2, mRNA	87175	154	154	0.17	2e-36	97.78	6912	XM_030963282.1	pcadapt outliers
5629	CLocus_51777 Query ID: lcl|Query_209823 Length: 510	Camarhynchus parvulus	ATPase phospholipid transporting 9A (putative) (ATP9A), transcript variant X1, mRNA	87175	147	147	0.29	3e-34	84.15	2294	XM_030956942.1	pcadapt outliers
5629	CLocus_51777 Query ID: lcl|Query_209823 Length: 510	Camarhynchus parvulus	ninjurin 1 (NINJ1), mRNA	87175	147	147	0.33	3e-34	82.42	7322	XM_030955834.1	pcadapt outliers
5629	CLocus_51777 Query ID: lcl|Query_209823 Length: 510	Camarhynchus parvulus	solute carrier family 7 member 5 (SLC7A5), mRNA	87175	139	139	0.15	5e-32	98.72	1577	XM_030954336.1	pcadapt outliers
5629	CLocus_51777 Query ID: lcl|Query_209823 Length: 510	Camarhynchus parvulus	siah E3 ubiquitin protein ligase 2 (SIAH2), mRNA	87175	139	139	0.24	5e-32	87.2	1402	XM_030951320.1	pcadapt outliers
5629	CLocus_51777 Query ID: lcl|Query_209823 Length: 510	Camarhynchus parvulus	pterin-4 alpha-carbinolamine dehydratase 1 (PCBD1), mRNA	87175	124	124	0.32	1e-27	80.66	5003	XM_030956971.1	pcadapt outliers
5629	CLocus_51777 Query ID: lcl|Query_209823 Length: 510	Camarhynchus parvulus	EGF domain specific O-linked N-acetylglucosamine transferase (EOGT), transcript variant X7, mRNA	87175	124	124	0.32	1e-27	80.66	5026	XM_030956970.1	pcadapt outliers
5629	CLocus_51777 Query ID: lcl|Query_209823 Length: 510	Camarhynchus parvulus	EGF domain specific O-linked N-acetylglucosamine transferase (EOGT), transcript variant X6, mRNA	87175	124	124	0.32	1e-27	80.66	5020	XM_030956969.1	pcadapt outliers
5629	CLocus_51777 Query ID: lcl|Query_209823 Length: 510	Camarhynchus parvulus	EGF domain specific O-linked N-acetylglucosamine transferase (EOGT), transcript variant X5, mRNA	87175	124	124	0.32	1e-27	80.66	5008	XM_030956967.1	pcadapt outliers
5629	CLocus_51777 Query ID: lcl|Query_209823 Length: 510	Camarhynchus parvulus	EGF domain specific O-linked N-acetylglucosamine transferase (EOGT), transcript variant X4, mRNA	87175	124	124	0.32	1e-27	80.66	5031	XM_030956966.1	pcadapt outliers
5629	CLocus_51777 Query ID: lcl|Query_209823 Length: 510	Camarhynchus parvulus	EGF domain specific O-linked N-acetylglucosamine transferase (EOGT), transcript variant X3, mRNA	87175	124	124	0.32	1e-27	80.66	4991	XM_030956965.1	pcadapt outliers
5629	CLocus_51777 Query ID: lcl|Query_209823 Length: 510	Camarhynchus parvulus	EGF domain specific O-linked N-acetylglucosamine transferase (EOGT), transcript variant X2, mRNA	87175	124	124	0.32	1e-27	80.66	4996	XM_030956964.1	pcadapt outliers
5629	CLocus_51777 Query ID: lcl|Query_209823 Length: 510	Camarhynchus parvulus	EGF domain specific O-linked N-acetylglucosamine transferase (EOGT), transcript variant X1, mRNA	87175	108	108	0.28	1e-22	80.38	10501	XM_030961208.1	pcadapt outliers
5629	CLocus_51777 Query ID: lcl|Query_209823 Length: 510	Camarhynchus parvulus	G protein-coupled receptor 21 (GPR21), mRNA	87175	104	104	0.12	2e-21	96.77	2171	XM_030954812.1	pcadapt outliers
	CLocus_51777 Query ID: lcl|Query_209823 Length: 510	Camarhynchus parvulus	pentraxin 3 (PTX3), mRNA	87175	104	104	0.12	2e-21	96.77	2171	XM_030954812.1
5629	CLocus_51777 Query ID: lcl|Query_209823 Length: 510	Camarhynchus parvulus	MAM domain containing glycosylphosphatidylinositol anchor 2 (MDGA2), transcript variant X2, mRNA	87175	104	104	0.16	2e-21	88.76	9929	XM_030949845.1	pcadapt outliers
5629	CLocus_51777 Query ID: lcl|Query_209823 Length: 510	Camarhynchus parvulus	MAM domain containing glycosylphosphatidylinositol anchor 2 (MDGA2), transcript variant X1, mRNA	87175	104	104	0.16	2e-21	88.76	10105	XM_030949844.1	pcadapt outliers
5629	CLocus_51777 Query ID: lcl|Query_209823 Length: 510	Camarhynchus parvulus	acrosin-like (LOC115910452), mRNA	87175	99	99	0.11	9e-20	96.61	6073	XM_030960625.1	pcadapt outliers
5629	CLocus_51777 Query ID: lcl|Query_209823 Length: 510	Camarhynchus parvulus	uncharacterized LOC115913567 (LOC115913567), transcript variant X2, ncRNA	87175	80.5	80.5	0.09	3e-14	97.83	9793	XR_004061391.1	pcadapt outliers
5629	CLocus_51777 Query ID: lcl|Query_209823 Length: 510	Camarhynchus parvulus	uncharacterized LOC115913567 (LOC115913567), transcript variant X1, ncRNA	87175	80.5	80.5	0.09	3e-14	97.83	10648	XR_004061390.1	pcadapt outliers
5629	CLocus_51777 Query ID: lcl|Query_209823 Length: 510	Camarhynchus parvulus	EBF transcription factor 2 (EBF2), transcript variant X2, mRNA	87175	56.5	56.5	0.05	5e-07	100	6338	XM_030964056.1	pcadapt outliers
6072	CLocus_57260 Query ID: lcl|Query_209827 Length: 547	Camarhynchus parvulus	endogenous retrovirus group K member 113 Gag polyprotein-like (LOC115901805), mRNA	87175	283	283	0.4	2e-75	89.95	2046	XM_030944773.1	pcadapt outliers
6072	CLocus_79942 Query ID: lcl|Query_209836 Length: 573	Camarhynchus parvulus	activating signal cointegrator 1 complex subunit 2 (ASCC2), transcript variant X2, mRNA	87175	255	255	0.26	6e-67	96.75	3042	XM_030958696.1	pcadapt outliers
6072	CLocus_79942 Query ID: lcl|Query_209836 Length: 573	Camarhynchus parvulus	activating signal cointegrator 1 complex subunit 2 (ASCC2), transcript variant X1, mRNA	87175	255	255	0.26	6e-67	96.75	3073	XM_030958695.1	pcadapt outliers
6072	CLocus_79942 Query ID: lcl|Query_209836 Length: 573	Camarhynchus parvulus	suppression of tumorigenicity 7 like (ST7L), transcript variant X3, mRNA	87175	76.8	76.8	0.11	5e-13	86.76	4730	XM_030965602.1	pcadapt outliers
6072	CLocus_79942 Query ID: lcl|Query_209836 Length: 573	Camarhynchus parvulus	suppression of tumorigenicity 7 like (ST7L), transcript variant X1, mRNA	87175	76.8	76.8	0.11	5e-13	86.76	5336	XM_030965600.1	pcadapt outliers
6072	CLocus_79942 Query ID: lcl|Query_209836 Length: 573	Camarhynchus parvulus	suppression of tumorigenicity 7 like (ST7L), transcript variant X2, mRNA	87175	75	75	0.1	2e-12	88.52	4785	XM_030965601.1	pcadapt outliers
6072	CLocus_79942 Query ID: lcl|Query_209836 Length: 573	Camarhynchus parvulus	protein kinase AMP-activated non-catalytic subunit beta 1 (PRKAB1), transcript variant X4, mRNA	87175	65.8	65.8	0.1	1e-09	86.44	998	XM_030958748.1	pcadapt outliers
8137	CLocus_82412 Query ID: lcl|Query_209837 Length: 468	Camarhynchus parvulus	ZPR1 zinc finger (ZPR1), mRNA	87175	296	296	0.34	3e-79	99.39	1553	XM_030964911.1	pcadapt outliers
8193	CLocus_85627 Query ID: lcl|Query_209838 Length: 540	Camarhynchus parvulus	general transcription factor IIIC subunit 4 (GTF3C4), mRNA	87175	134	134	0.4	3e-30	77.88	4708	XM_030961704.1	pcadapt outliers
8193	CLocus_85627 Query ID: lcl|Query_209838 Length: 540	Camarhynchus parvulus	thrombospondin type laminin G domain and EAR repeats (TSPEAR), transcript variant X1, mRNA	87175	132	132	0.32	9e-30	80.56	2269	XM_030954492.1	pcadapt outliers
8193	CLocus_85627 Query ID: lcl|Query_209838 Length: 540	Camarhynchus parvulus	G protein-coupled receptor 21 (GPR21), mRNA	87175	115	115	0.23	9e-25	83.33	10501	XM_030961208.1	pcadapt outliers
8193	CLocus_85627 Query ID: lcl|Query_209838 Length: 540	Camarhynchus parvulus	pellino E3 ubiquitin protein ligase family member 2 (PELI2), mRNA	87175	100	100	0.14	3e-20	89.74	7124	XM_030948770.1	pcadapt outliers
8193	CLocus_85627 Query ID: lcl|Query_209838 Length: 540	Camarhynchus parvulus	potassium voltage-gated channel subfamily A member 2 (KCNA2), transcript variant X3, mRNA	87175	91.6	91.6	0.2	2e-17	81.42	8803	XM_030965920.1	pcadapt outliers
8193	CLocus_85627 Query ID: lcl|Query_209838 Length: 540	Camarhynchus parvulus	potassium voltage-gated channel subfamily A member 2 (KCNA2), transcript variant X2, mRNA	87175	91.6	91.6	0.2	2e-17	81.42	8901	XM_030965919.1	pcadapt outliers
8193	CLocus_85627 Query ID: lcl|Query_209838 Length: 540	Camarhynchus parvulus	potassium voltage-gated channel subfamily A member 2 (KCNA2), transcript variant X1, mRNA	87175	91.6	91.6	0.2	2e-17	81.42	8857	XM_030965918.1	pcadapt outliers
8193	CLocus_85627 Query ID: lcl|Query_209838 Length: 540	Camarhynchus parvulus	SMAD family member 2 (SMAD2), transcript variant X3, mRNA	87175	86.1	86.1	0.12	7e-16	89.55	3418	XM_030968295.1	pcadapt outliers
8193	CLocus_85627 Query ID: lcl|Query_209838 Length: 540	Camarhynchus parvulus	SMAD family member 2 (SMAD2), transcript variant X1, mRNA	87175	86.1	86.1	0.12	7e-16	89.55	3508	XM_030968293.1	pcadapt outliers
8193	CLocus_85627 Query ID: lcl|Query_209838 Length: 540	Camarhynchus parvulus	pantothenate kinase 2 (PANK2), transcript variant X2, mRNA	87175	84.2	84.2	0.14	3e-15	86.84	3867	XM_030947968.1	pcadapt outliers
8193	CLocus_85627 Query ID: lcl|Query_209838 Length: 540	Camarhynchus parvulus	pantothenate kinase 2 (PANK2), transcript variant X1, mRNA	87175	84.2	84.2	0.14	3e-15	86.84	4008	XM_030947967.1	pcadapt outliers
8489	CLocus_204968 Query ID: lcl|Query_209839 Length: 501	Camarhynchus parvulus	ribosomal oxygenase 1 (RIOX1), mRNA	87175	926	926	1	0	100	1786	XM_030949605.1	pcadapt outliers
8872	CLocus_263882 Query ID: lcl|Query_209840 Length: 581	Camarhynchus parvulus	AT-hook transcription factor (AKNA), mRNA	87175	270	482	0.45	2e-71	98.68	6355	XM_030961752.1	pcadapt outliers
9297	CLocus_310154 Query ID: lcl|Query_209843 Length: 518	Camarhynchus parvulus	myosin XVIIIB (MYO18B), mRNA	87175	206	206	0.22	5e-52	99.12	8084	XM_030959125.1	pcadapt outliers
9542	CLocus_328617 Query ID: lcl|Query_209844 Length: 326	Camarhynchus parvulus	phospholipase D family member 5 (PLD5), transcript variant X1, mRNA	87175	355	355	0.59	3e-97	99.49	1781	XM_030946465.1	pcadapt outliers
